# Supplementary material for: The Effect of Direct and Indirect EZH2 Inhibition in Rhabdomyosarcoma Cell Lines
Source: Cancers (Basel). 2021 Dec 23;14(1):41. doi: 10.3390/cancers14010041 (PMC8750739; doi:10.3390/cancers14010041)
Supplement: Supplementary file 1 [file cancers-14-00041-s001.zip]

Archive with 1 entries (1 files):
- cancers-1463800-supplementary.pdf
